# Supplementary material for: Meningitis Mortality in U.S. Adults Aged ≥25 Years: Demographic and Geographic Insights from the CDC WONDER Database (1999–2024)
Source: Pathogens. 2026 Mar 19;15(3):331. doi: 10.3390/pathogens15030331 (PMC13029061; doi:10.3390/pathogens15030331)
Supplement: Supplementary file 1 [file pathogens-15-00331-s001.zip]

Archive with 16 entries (14 files):
- .DS_Store
- JP Graphs/
- JP Graphs/.DS_Store
- JP Graphs/Age.bmp
- JP Graphs/Overall.bmp
- JP Graphs/Race.bmp
- JP Graphs/Region.bmp
- JP Graphs/Urbanization.bmp
- Table/
- Table/.DS_Store
- Table/Age.xlsx
- Table/Overall.xlsx
- Table/Race.xlsx
- Table/Region.xlsx
- Table/Sex.xlsx
- Table/Urban Rural.xlsx
