# Supplementary material for: Meningitis Mortality in U.S. Adults Aged ≥25 Years: Demographic and Geographic Insights from the CDC WONDER Database (1999–2024)
Source: Pathogens. 2026 Mar 19;15(3):331. doi: 10.3390/pathogens15030331 (PMC13029061; doi:10.3390/pathogens15030331)
Supplement: Supplementary file 1 [file pathogens-15-00331-s001.zip › Table/Age.xlsx]

## Sheet: Multiple Cause of Death, 1999-2
Variable	Year	Deaths	Population	Crude Rate	Crude Rate Lower 95% Confidence Interval	Crude Rate Upper 95% Confidence Interval	Crude Rate Standard Error
Young adults	1999	153	85255083	0.18	0.15	0.21	0.01
Young adults	2000	135	85040251	0.16	0.13	0.19	0.01
Young adults	2001	129	84523274	0.15	0.13	0.18	0.01
Young adults	2002	125	83990295	0.15	0.12	0.17	0.01
Young adults	2003	119	83398001	0.14	0.12	0.17	0.01
Young adults	2004	102	83066831	0.12	0.1	0.15	0.01
Young adults	2005	100	82764185	0.12	0.1	0.14	0.01
Young adults	2006	106	82638980	0.13	0.1	0.15	0.01
Young adults	2007	105	82509693	0.13	0.1	0.15	0.01
Young adults	2008	96	82399959	0.12	0.09	0.14	0.01
Young adults	2009	91	82211153	0.11	0.09	0.14	0.01
Young adults	2010	79	82134554	0.1	0.08	0.12	0.01
Young adults	2011	99	82418452	0.12	0.1	0.15	0.01
Young adults	2012	69	82825741	0.08	0.06	0.11	0.01
Young adults	2013	70	83297277	0.08	0.07	0.11	0.01
Young adults	2014	72	84029637	0.09	0.07	0.11	0.01
Young adults	2015	71	84726985	0.08	0.07	0.11	0.01
Young adults	2016	68	85147399	0.08	0.06	0.1	0.01
Young adults	2017	94	86218042	0.11	0.09	0.13	0.01
Young adults	2018	88	86975662	0.1	0.08	0.12	0.01
Young adults	2019	67	87599465	0.08	0.06	0.1	0.01
Young adults	2020	81	88205838	0.09	0.07	0.11	0.01
Young adults	2021	71	86512094	0.08	0.06	0.1	0.01
Young adults	2022	92	86714130	0.11	0.09	0.13	0.01
Young adults	2023	90	87355841	0.1	0.08	0.13	0.01
Middle age adults	1999	238	60355845	0.39	0.34	0.44	0.03
Middle age adults	2000	237	61952636	0.38	0.33	0.43	0.02
Middle age adults	2001	229	64491563	0.36	0.31	0.4	0.02
Middle age adults	2002	232	66695526	0.35	0.3	0.39	0.02
Middle age adults	2003	240	68828899	0.35	0.3	0.39	0.02
Middle age adults	2004	213	70935234	0.3	0.26	0.34	0.02
Middle age adults	2005	235	73137401	0.32	0.28	0.36	0.02
Middle age adults	2006	212	75216272	0.28	0.24	0.32	0.02
Middle age adults	2007	210	77068373	0.27	0.24	0.31	0.02
Middle age adults	2008	230	78617510	0.29	0.25	0.33	0.02
Middle age adults	2009	247	80272688	0.31	0.27	0.35	0.02
Middle age adults	2010	220	81489445	0.27	0.23	0.31	0.02
Middle age adults	2011	196	82780343	0.24	0.2	0.27	0.02
Middle age adults	2012	202	82854940	0.24	0.21	0.28	0.02
Middle age adults	2013	205	83083963	0.25	0.21	0.28	0.02
Middle age adults	2014	207	83536432	0.25	0.21	0.28	0.02
Middle age adults	2015	181	84065980	0.22	0.18	0.25	0.02
Middle age adults	2016	200	84249823	0.24	0.2	0.27	0.02
Middle age adults	2017	215	84370610	0.25	0.22	0.29	0.02
Middle age adults	2018	243	83904335	0.29	0.25	0.33	0.02
Middle age adults	2019	209	83323439	0.25	0.22	0.28	0.02
Middle age adults	2020	177	82769810	0.21	0.18	0.25	0.02
Middle age adults	2021	183	82231945	0.22	0.19	0.25	0.02
Middle age adults	2022	200	81224314	0.25	0.21	0.28	0.02
Middle age adults	2023	211	81027312	0.26	0.23	0.3	0.02
Old age adults	1999	322	34797841	0.93	0.82	1.03	0.05
Old age adults	2000	274	34991753	0.78	0.69	0.88	0.05
Old age adults	2001	261	35290291	0.74	0.65	0.83	0.05
Old age adults	2002	257	35522207	0.72	0.64	0.81	0.05
Old age adults	2003	267	35863529	0.74	0.66	0.83	0.05
Old age adults	2004	232	36203319	0.64	0.56	0.72	0.04
Old age adults	2005	205	36649798	0.56	0.48	0.64	0.04
Old age adults	2006	211	37164107	0.57	0.49	0.64	0.04
Old age adults	2007	203	37825711	0.54	0.46	0.61	0.04
Old age adults	2008	186	38777621	0.48	0.41	0.55	0.04
Old age adults	2009	200	39623175	0.5	0.43	0.57	0.04
Old age adults	2010	188	40267984	0.47	0.4	0.53	0.03
Old age adults	2011	204	41394141	0.49	0.43	0.56	0.03
Old age adults	2012	177	43145356	0.41	0.35	0.47	0.03
Old age adults	2013	214	44704074	0.48	0.41	0.54	0.03
Old age adults	2014	192	46243211	0.42	0.36	0.47	0.03
Old age adults	2015	205	47760852	0.43	0.37	0.49	0.03
Old age adults	2016	220	49244195	0.45	0.39	0.51	0.03
Old age adults	2017	264	50858679	0.52	0.46	0.58	0.03
Old age adults	2018	263	52431193	0.5	0.44	0.56	0.03
Old age adults	2019	263	54058263	0.49	0.43	0.55	0.03
Old age adults	2020	265	55659365	0.48	0.42	0.53	0.03
Old age adults	2021	241	55286556	0.44	0.38	0.49	0.03
Old age adults	2022	279	57186991	0.49	0.43	0.55	0.03
Old age adults	2023	318	58612299	0.54	0.48	0.6	0.03
