# Supplementary material for: Meningitis Mortality in U.S. Adults Aged ≥25 Years: Demographic and Geographic Insights from the CDC WONDER Database (1999–2024)
Source: Pathogens. 2026 Mar 19;15(3):331. doi: 10.3390/pathogens15030331 (PMC13029061; doi:10.3390/pathogens15030331)
Supplement: Supplementary file 1 [file pathogens-15-00331-s001.zip › Table/Overall.xlsx]

## Sheet: Sheet1
Variable	Year	Deaths	Population	Age Adjusted Rate	Age Adjusted Rate Lower 95% Confidence Interval	Age Adjusted Rate Upper 95% Confidence Interval	Age Adjusted Rate Standard Error
Overall	1999	713	180408769	0.41	0.38	0.44	0.02
Overall	2000	646	181984640	0.36	0.34	0.39	0.01
Overall	2001	619	184305128	0.35	0.32	0.38	0.01
Overall	2002	614	186208028	0.33	0.3	0.35	0.01
Overall	2003	626	188090429	0.31	0.28	0.33	0.01
Overall	2004	547	190205384	0.3	0.27	0.33	0.01
Overall	2005	540	192551384	0.27	0.25	0.29	0.01
Overall	2006	529	195019359	0.28	0.25	0.3	0.01
Overall	2007	518	197403777	0.27	0.25	0.3	0.01
Overall	2008	512	199795090	0.24	0.22	0.26	0.01
Overall	2009	538	202107016	0.26	0.24	0.29	0.01
Overall	2010	487	203891983	0.24	0.21	0.26	0.01
Overall	2011	499	206592936	0.23	0.21	0.25	0.01
Overall	2012	448	208826037	0.21	0.19	0.23	0.01
Overall	2013	489	211085314	0.22	0.2	0.24	0.01
Overall	2014	471	213809280	0.2	0.18	0.22	0.01
Overall	2015	457	216553817	0.19	0.17	0.21	0.01
Overall	2016	488	218641417	0.2	0.18	0.22	0.01
Overall	2017	573	221447331	0.25	0.23	0.27	0.01
Overall	2018	594	223311190	0.24	0.22	0.26	0.01
Overall	2019	539	224981167	0.23	0.21	0.25	0.01
Overall	2020	523	226635013	0.21	0.19	0.23	0.01
Overall	2021	495	224030595	0.17	0.15	0.18	0.01
Overall	2022	571	225125435	0.23	0.21	0.25	0.01
Overall	2023	619	226995452	0.23	0.21	0.25	0.01
Female	1999	346	94123092	0.34	0.3	0.37	0.02
Female	2000	314	94864102	0.33	0.29	0.36	0.02
Female	2001	293	95984408	0.28	0.25	0.31	0.02
Female	2002	301	96927703	0.31	0.27	0.35	0.02
Female	2003	301	97893297	0.28	0.25	0.31	0.02
Female	2004	259	98921524	0.26	0.23	0.29	0.02
Female	2005	258	100097839	0.24	0.21	0.27	0.02
Female	2006	269	101328442	0.26	0.23	0.29	0.02
Female	2007	257	102513830	0.25	0.22	0.28	0.02
Female	2008	238	103688156	0.21	0.18	0.24	0.01
Female	2009	244	104834186	0.21	0.18	0.23	0.01
Female	2010	242	105717426	0.21	0.18	0.24	0.01
Female	2011	246	107004480	0.21	0.18	0.23	0.01
Female	2012	200	108088829	0.18	0.15	0.2	0.01
Female	2013	205	109172782	0.17	0.14	0.19	0.01
Female	2014	204	110581619	0.19	0.16	0.22	0.01
Female	2015	196	111947362	0.16	0.14	0.19	0.01
Female	2016	238	112990913	0.18	0.15	0.2	0.01
Female	2017	258	114358026	0.2	0.18	0.23	0.01
Female	2018	254	115265998	0.2	0.18	0.23	0.01
Female	2019	237	116084432	0.18	0.16	0.21	0.01
Female	2020	254	116909132	0.21	0.18	0.23	0.01
Female	2021	211	114649062	0.15	0.13	0.17	0.01
Female	2022	248	115046793	0.2	0.18	0.23	0.01
Female	2023	295	116282767	0.23	0.2	0.25	0.01
Male	1999	367	86285677	0.45	0.41	0.5	0.02
Male	2000	332	87120538	0.43	0.38	0.47	0.02
Male	2001	326	88320720	0.39	0.35	0.43	0.02
Male	2002	313	89280325	0.36	0.32	0.4	0.02
Male	2003	325	90197132	0.38	0.34	0.42	0.02
Male	2004	288	91283860	0.34	0.3	0.38	0.02
Male	2005	282	92453545	0.31	0.27	0.35	0.02
Male	2006	260	93690917	0.29	0.25	0.33	0.02
Male	2007	261	94889947	0.31	0.27	0.34	0.02
Male	2008	274	96106934	0.29	0.26	0.33	0.02
Male	2009	294	97272830	0.31	0.27	0.35	0.02
Male	2010	245	98174557	0.24	0.21	0.27	0.02
Male	2011	253	99588456	0.23	0.2	0.26	0.01
Male	2012	248	100737208	0.22	0.19	0.25	0.01
Male	2013	284	101912532	0.3	0.26	0.33	0.02
Male	2014	267	103227661	0.26	0.23	0.29	0.02
Male	2015	261	104606455	0.25	0.22	0.29	0.02
Male	2016	250	105650504	0.23	0.2	0.26	0.01
Male	2017	315	107089305	0.28	0.25	0.32	0.02
Male	2018	340	108045192	0.31	0.28	0.34	0.02
Male	2019	302	108896735	0.26	0.23	0.29	0.02
Male	2020	269	109725881	0.23	0.2	0.26	0.01
Male	2021	284	109381533	0.26	0.23	0.29	0.02
Male	2022	323	110078642	0.26	0.23	0.29	0.01
Male	2023	324	110712685	0.27	0.24	0.3	0.02
