# Supplementary material for: Meningitis Mortality in U.S. Adults Aged ≥25 Years: Demographic and Geographic Insights from the CDC WONDER Database (1999–2024)
Source: Pathogens. 2026 Mar 19;15(3):331. doi: 10.3390/pathogens15030331 (PMC13029061; doi:10.3390/pathogens15030331)
Supplement: Supplementary file 1 [file pathogens-15-00331-s001.zip › Table/Race.xlsx]

## Sheet: Multiple Cause of Death, 1999-2
Race	Year	Deaths	Population	Age Adjusted Rate	Age Adjusted Rate Lower 95% Confidence Interval	Age Adjusted Rate Upper 95% Confidence Interval	Age Adjusted Rate Standard Error
Black or African American	1999	175	19808077	1.03	0.87	1.19	0.08
Black or African American	2000	156	20058273	0.86	0.72	1	0.07
Black or African American	2001	132	20404945	0.71	0.59	0.84	0.06
Black or African American	2002	142	20695836	0.75	0.62	0.87	0.06
Black or African American	2003	121	20982115	0.61	0.5	0.73	0.06
Black or African American	2004	128	21327519	0.66	0.54	0.78	0.06
Black or African American	2005	106	21703691	0.49	0.4	0.59	0.05
Black or African American	2006	95	22092072	0.47	0.38	0.58	0.05
Black or African American	2007	107	22474128	0.49	0.39	0.58	0.05
Black or African American	2008	86	22857307	0.36	0.28	0.44	0.04
Black or African American	2009	91	23236715	0.4	0.32	0.49	0.04
Black or African American	2010	83	23537629	0.36	0.28	0.45	0.04
Black or African American	2011	82	23958352	0.34	0.27	0.43	0.04
Black or African American	2012	75	24345607	0.3	0.23	0.38	0.04
Black or African American	2013	73	24743381	0.31	0.24	0.39	0.04
Black or African American	2014	77	25244585	0.32	0.25	0.4	0.04
Black or African American	2015	71	25752287	0.27	0.21	0.35	0.03
Black or African American	2016	82	26212105	0.34	0.27	0.42	0.04
Black or African American	2017	100	26762620	0.37	0.29	0.44	0.04
Black or African American	2018	106	27178229	0.39	0.32	0.47	0.04
Black or African American	2019	98	27592123	0.36	0.29	0.45	0.04
Black or African American	2020	87	27969928	0.29	0.23	0.36	0.03
Black or African American	2021	89	27538737	0.34	0.28	0.43	0.04
Black or African American	2022	107	27685911	0.38	0.31	0.45	0.04
Black or African American	2023	101	28042483	0.35	0.28	0.41	0.04
White	1999	444	134935890	0.29	0.27	0.32	0.01
White	2000	412	135202971	0.31	0.28	0.34	0.02
White	2001	415	135651679	0.27	0.24	0.29	0.01
White	2002	394	136026843	0.25	0.23	0.27	0.01
White	2003	422	136415868	0.27	0.25	0.3	0.01
White	2004	346	136956601	0.21	0.19	0.24	0.01
White	2005	368	137614452	0.23	0.2	0.25	0.01
White	2006	369	138363022	0.24	0.22	0.27	0.01
White	2007	348	139060265	0.24	0.21	0.27	0.01
White	2008	346	139772453	0.22	0.2	0.25	0.01
White	2009	375	140451863	0.23	0.21	0.26	0.01
White	2010	345	140987505	0.22	0.2	0.24	0.01
White	2011	338	141789725	0.21	0.19	0.24	0.01
White	2012	292	142424668	0.19	0.17	0.21	0.01
White	2013	334	143045234	0.21	0.19	0.23	0.01
White	2014	331	143642265	0.2	0.18	0.23	0.01
White	2015	322	144347874	0.19	0.17	0.22	0.01
White	2016	333	144979180	0.19	0.17	0.22	0.01
White	2017	381	145456222	0.23	0.21	0.25	0.01
White	2018	376	145801376	0.22	0.2	0.25	0.01
White	2019	336	146079678	0.17	0.15	0.19	0.01
White	2020	345	146337256	0.21	0.19	0.23	0.01
White	2021	306	144655323	0.17	0.15	0.19	0.01
White	2022	369	144499701	0.21	0.19	0.23	0.01
White	2023	397	144415042	0.23	0.21	0.26	0.01
Hispanic or Latino	1999	63	17503631	0.46	0.34	0.61	0.07
Hispanic or Latino	2000	57	18219679	0.48	0.36	0.64	0.07
Hispanic or Latino	2001	48	19290018	0.37	0.26	0.49	0.06
Hispanic or Latino	2002	56	20159630	0.39	0.28	0.51	0.06
Hispanic or Latino	2003	63	21011656	0.39	0.29	0.51	0.05
Hispanic or Latino	2004	51	21877214	0.33	0.24	0.44	0.05
Hispanic or Latino	2005	51	22804023	0.32	0.23	0.43	0.05
Hispanic or Latino	2006	41	23743864	0.22	0.16	0.31	0.04
Hispanic or Latino	2007	48	24673919	0.26	0.18	0.36	0.04
Hispanic or Latino	2008	57	25602850	0.27	0.2	0.35	0.04
Hispanic or Latino	2009	51	26504021	0.24	0.17	0.32	0.04
Hispanic or Latino	2010	43	27192663	0.23	0.16	0.32	0.04
Hispanic or Latino	2011	53	28255675	0.2	0.15	0.27	0.03
Hispanic or Latino	2012	58	28988437	0.24	0.17	0.31	0.03
Hispanic or Latino	2013	54	29784174	0.25	0.19	0.33	0.04
Hispanic or Latino	2014	40	30809714	0.17	0.12	0.23	0.03
Hispanic or Latino	2015	43	31761872	0.17	0.12	0.24	0.03
Hispanic or Latino	2016	52	32438262	0.22	0.17	0.3	0.03
Hispanic or Latino	2017	61	33594503	0.22	0.17	0.29	0.03
Hispanic or Latino	2018	79	34350362	0.25	0.2	0.32	0.03
Hispanic or Latino	2019	75	35025850	0.26	0.21	0.33	0.03
Hispanic or Latino	2020	59	35758193	0.19	0.14	0.24	0.03
Hispanic or Latino	2021	71	35806297	0.22	0.17	0.29	0.03
Hispanic or Latino	2022	68	36463229	0.22	0.17	0.28	0.03
Hispanic or Latino	2023	87	37642932	0.26	0.21	0.32	0.03
