# Supplementary material for: Meningitis Mortality in U.S. Adults Aged ≥25 Years: Demographic and Geographic Insights from the CDC WONDER Database (1999–2024)
Source: Pathogens. 2026 Mar 19;15(3):331. doi: 10.3390/pathogens15030331 (PMC13029061; doi:10.3390/pathogens15030331)
Supplement: Supplementary file 1 [file pathogens-15-00331-s001.zip › Table/Region.xlsx]

## Sheet: Sheet1
Census Region	Year	Deaths	Population	Age Adjusted Rate	Age Adjusted Rate Lower 95% Confidence Interval	Age Adjusted Rate Upper 95% Confidence Interval	Age Adjusted Rate Standard Error
Census Region 1: Northeast	1999	138	35633134	0.38	0.31	0.44	0.03
Census Region 1: Northeast	2000	111	35788687	0.32	0.26	0.38	0.03
Census Region 1: Northeast	2001	102	36006250	0.28	0.23	0.34	0.03
Census Region 1: Northeast	2002	94	36185082	0.26	0.21	0.32	0.03
Census Region 1: Northeast	2003	103	36346948	0.28	0.22	0.33	0.03
Census Region 1: Northeast	2004	99	36462699	0.27	0.22	0.33	0.03
Census Region 1: Northeast	2005	78	36559788	0.21	0.16	0.26	0.02
Census Region 1: Northeast	2006	82	36682176	0.2	0.15	0.24	0.02
Census Region 1: Northeast	2007	77	36846338	0.21	0.17	0.27	0.03
Census Region 1: Northeast	2008	83	37084149	0.21	0.17	0.27	0.02
Census Region 1: Northeast	2009	96	37339597	0.26	0.21	0.32	0.03
Census Region 1: Northeast	2010	79	37543347	0.18	0.14	0.23	0.02
Census Region 1: Northeast	2011	86	37864117	0.2	0.16	0.25	0.02
Census Region 1: Northeast	2012	59	38158527	0.15	0.11	0.2	0.02
Census Region 1: Northeast	2013	62	38437194	0.13	0.1	0.17	0.02
Census Region 1: Northeast	2014	60	38710627	0.13	0.1	0.17	0.02
Census Region 1: Northeast	2015	65	38965872	0.14	0.11	0.18	0.02
Census Region 1: Northeast	2016	71	39040202	0.17	0.13	0.22	0.02
Census Region 1: Northeast	2017	79	39417175	0.2	0.15	0.25	0.02
Census Region 1: Northeast	2018	92	39321978	0.21	0.17	0.26	0.02
Census Region 1: Northeast	2019	54	39381333	0.13	0.09	0.17	0.02
Census Region 1: Northeast	2020	69	39418559	0.17	0.13	0.22	0.02
Census Region 1: Northeast	2021	69	39700116	0.14	0.11	0.18	0.02
Census Region 1: Northeast	2022	78	39623477	0.18	0.14	0.23	0.02
Census Region 1: Northeast	2023	80	39713016	0.17	0.13	0.22	0.02
Census Region 2: Midwest	1999	143	41293967	0.34	0.28	0.39	0.03
Census Region 2: Midwest	2000	136	41504992	0.31	0.26	0.37	0.03
Census Region 2: Midwest	2001	137	41762990	0.34	0.28	0.39	0.03
Census Region 2: Midwest	2002	135	41970731	0.33	0.27	0.38	0.03
Census Region 2: Midwest	2003	141	42200881	0.32	0.27	0.37	0.03
Census Region 2: Midwest	2004	97	42455980	0.23	0.19	0.29	0.02
Census Region 2: Midwest	2005	113	42748579	0.24	0.2	0.29	0.02
Census Region 2: Midwest	2006	130	43084311	0.29	0.24	0.34	0.03
Census Region 2: Midwest	2007	115	43424366	0.25	0.2	0.3	0.02
Census Region 2: Midwest	2008	121	43718509	0.25	0.2	0.3	0.02
Census Region 2: Midwest	2009	111	44010460	0.23	0.19	0.27	0.02
Census Region 2: Midwest	2010	98	44248465	0.21	0.17	0.26	0.02
Census Region 2: Midwest	2011	99	44584105	0.2	0.16	0.24	0.02
Census Region 2: Midwest	2012	110	44817227	0.24	0.19	0.28	0.02
Census Region 2: Midwest	2013	105	45090597	0.21	0.17	0.25	0.02
Census Region 2: Midwest	2014	101	45360409	0.2	0.16	0.24	0.02
Census Region 2: Midwest	2015	112	45628315	0.21	0.17	0.25	0.02
Census Region 2: Midwest	2016	109	45802491	0.22	0.18	0.26	0.02
Census Region 2: Midwest	2017	123	46143783	0.25	0.21	0.3	0.02
Census Region 2: Midwest	2018	105	46405110	0.21	0.17	0.26	0.02
Census Region 2: Midwest	2019	119	46589364	0.23	0.19	0.27	0.02
Census Region 2: Midwest	2020	101	46721679	0.2	0.16	0.24	0.02
Census Region 2: Midwest	2021	76	46391033	0.13	0.1	0.17	0.02
Census Region 2: Midwest	2022	123	46415380	0.22	0.18	0.26	0.02
Census Region 2: Midwest	2023	130	46614387	0.24	0.2	0.29	0.02
Census Region 3: South	1999	255	64108630	0.41	0.36	0.46	0.03
Census Region 3: South	2000	251	64843390	0.39	0.34	0.44	0.02
Census Region 3: South	2001	224	65874012	0.33	0.28	0.37	0.02
Census Region 3: South	2002	218	66758178	0.32	0.28	0.37	0.02
Census Region 3: South	2003	216	67639133	0.32	0.28	0.36	0.02
Census Region 3: South	2004	185	68718205	0.25	0.22	0.29	0.02
Census Region 3: South	2005	191	69951038	0.29	0.25	0.33	0.02
Census Region 3: South	2006	184	71198336	0.26	0.22	0.3	0.02
Census Region 3: South	2007	182	72387467	0.27	0.23	0.31	0.02
Census Region 3: South	2008	177	73529724	0.22	0.19	0.25	0.02
Census Region 3: South	2009	196	74596130	0.25	0.21	0.28	0.02
Census Region 3: South	2010	198	75419767	0.24	0.21	0.27	0.02
Census Region 3: South	2011	164	76650163	0.21	0.18	0.24	0.02
Census Region 3: South	2012	153	77681893	0.18	0.15	0.21	0.02
Census Region 3: South	2013	183	78693557	0.21	0.18	0.24	0.02
Census Region 3: South	2014	177	79945474	0.2	0.17	0.23	0.02
Census Region 3: South	2015	166	81260812	0.18	0.15	0.21	0.01
Census Region 3: South	2016	159	82405493	0.2	0.17	0.24	0.02
Census Region 3: South	2017	222	83659214	0.24	0.21	0.28	0.02
Census Region 3: South	2018	231	84717024	0.24	0.21	0.27	0.02
Census Region 3: South	2019	216	85606773	0.22	0.19	0.24	0.02
Census Region 3: South	2020	205	86611804	0.23	0.2	0.26	0.02
Census Region 3: South	2021	205	85612869	0.22	0.19	0.26	0.02
Census Region 3: South	2022	210	86583051	0.25	0.21	0.29	0.02
Census Region 3: South	2023	230	87764878	0.23	0.2	0.27	0.02
Census Region 4: West	1999	177	39373038	0.46	0.39	0.53	0.03
Census Region 4: West	2000	148	39847571	0.41	0.34	0.47	0.03
Census Region 4: West	2001	156	40661876	0.41	0.34	0.47	0.03
Census Region 4: West	2002	167	41294037	0.41	0.35	0.47	0.03
Census Region 4: West	2003	166	41903467	0.4	0.33	0.46	0.03
Census Region 4: West	2004	166	42568500	0.41	0.34	0.47	0.03
Census Region 4: West	2005	158	43291979	0.38	0.32	0.44	0.03
Census Region 4: West	2006	133	44054536	0.31	0.26	0.37	0.03
Census Region 4: West	2007	144	44745606	0.33	0.28	0.38	0.03
Census Region 4: West	2008	131	45462708	0.26	0.22	0.31	0.02
Census Region 4: West	2009	135	46160829	0.29	0.24	0.34	0.03
Census Region 4: West	2010	112	46680404	0.24	0.19	0.28	0.02
Census Region 4: West	2011	150	47494551	0.3	0.25	0.35	0.03
Census Region 4: West	2012	126	48168390	0.25	0.2	0.29	0.02
Census Region 4: West	2013	139	48863966	0.29	0.24	0.34	0.03
Census Region 4: West	2014	133	49792770	0.24	0.2	0.29	0.02
Census Region 4: West	2015	114	50698818	0.2	0.16	0.23	0.02
Census Region 4: West	2016	149	51393231	0.27	0.23	0.31	0.02
Census Region 4: West	2017	149	52227159	0.28	0.24	0.33	0.02
Census Region 4: West	2018	166	52867078	0.27	0.23	0.31	0.02
Census Region 4: West	2019	150	53403697	0.25	0.21	0.29	0.02
Census Region 4: West	2020	148	53882971	0.26	0.22	0.3	0.02
Census Region 4: West	2021	145	52326577	0.27	0.22	0.31	0.02
Census Region 4: West	2022	160	52503527	0.27	0.23	0.32	0.02
Census Region 4: West	2023	179	52903171	0.34	0.29	0.39	0.03
