# Supplementary material for: Meningitis Mortality in U.S. Adults Aged ≥25 Years: Demographic and Geographic Insights from the CDC WONDER Database (1999–2024)
Source: Pathogens. 2026 Mar 19;15(3):331. doi: 10.3390/pathogens15030331 (PMC13029061; doi:10.3390/pathogens15030331)
Supplement: Supplementary file 1 [file pathogens-15-00331-s001.zip › Table/Sex.xlsx]

## Sheet: Sheet1
Sex	Sex Code	Year	Year Code	Deaths	Population	Crude Rate	Crude Rate Lower 95% Confidence Interval	Crude Rate Upper 95% Confidence Interval	Crude Rate Standard Error	Age Adjusted Rate	Age Adjusted Rate Lower 95% Confidence Interval	Age Adjusted Rate Upper 95% Confidence Interval	Age Adjusted Rate Standard Error	% of Total Deaths
Female	F	1999	1999	346	94123092	0.37	0.33	0.41	0.02	0.34	0.3	0.37	0.02	0.0289
Female	F	2000	2000	314	94864102	0.33	0.29	0.37	0.02	0.33	0.29	0.36	0.02	0.0262
Female	F	2001	2001	293	95984408	0.31	0.27	0.34	0.02	0.28	0.25	0.31	0.02	0.0245
Female	F	2002	2002	301	96927703	0.31	0.28	0.35	0.02	0.31	0.27	0.35	0.02	0.0251
Female	F	2003	2003	301	97893297	0.31	0.27	0.34	0.02	0.28	0.25	0.31	0.02	0.0251
Female	F	2004	2004	259	98921524	0.26	0.23	0.29	0.02	0.26	0.23	0.29	0.02	0.0216
Female	F	2005	2005	258	100097839	0.26	0.23	0.29	0.02	0.24	0.21	0.27	0.02	0.0216
Female	F	2006	2006	269	101328442	0.27	0.23	0.3	0.02	0.26	0.23	0.29	0.02	0.0225
Female	F	2007	2007	257	102513830	0.25	0.22	0.28	0.02	0.25	0.22	0.28	0.02	0.0215
Female	F	2008	2008	238	103688156	0.23	0.2	0.26	0.01	0.21	0.18	0.24	0.01	0.0199
Female	F	2009	2009	244	104834186	0.23	0.2	0.26	0.01	0.21	0.18	0.23	0.01	0.0204
Female	F	2010	2010	242	105717426	0.23	0.2	0.26	0.01	0.21	0.18	0.24	0.01	0.0202
Female	F	2011	2011	246	107004480	0.23	0.2	0.26	0.01	0.21	0.18	0.23	0.01	0.0206
Female	F	2012	2012	200	108088829	0.19	0.16	0.21	0.01	0.18	0.15	0.2	0.01	0.0167
Female	F	2013	2013	205	109172782	0.19	0.16	0.21	0.01	0.17	0.14	0.19	0.01	0.0171
Female	F	2014	2014	204	110581619	0.18	0.16	0.21	0.01	0.19	0.16	0.22	0.01	0.017
Female	F	2015	2015	196	111947362	0.18	0.15	0.2	0.01	0.16	0.14	0.19	0.01	0.0164
Female	F	2016	2016	238	112990913	0.21	0.18	0.24	0.01	0.18	0.15	0.2	0.01	0.0199
Female	F	2017	2017	258	114358026	0.23	0.2	0.25	0.01	0.2	0.18	0.23	0.01	0.0216
Female	F	2018	2018	254	115265998	0.22	0.19	0.25	0.01	0.2	0.18	0.23	0.01	0.0212
Female	F	2019	2019	237	116084432	0.2	0.18	0.23	0.01	0.18	0.16	0.21	0.01	0.0198
Female	F	2020	2020	254	116909132	0.22	0.19	0.24	0.01	0.21	0.18	0.23	0.01	0.0212
Female	F	2021	2021	211	114649062	0.18	0.16	0.21	0.01	0.15	0.13	0.17	0.01	0.1252
Female	F	2022	2022	248	115046793	0.22	0.19	0.24	0.01	0.2	0.18	0.23	0.01	0.1472
Female	F	2023	2023	295	116282767	0.25	0.22	0.28	0.01	0.23	0.2	0.25	0.01	0.1751
Male	M	1999	1999	367	86285677	0.43	0.38	0.47	0.02	0.45	0.41	0.5	0.02	0.0307
Male	M	2000	2000	332	87120538	0.38	0.34	0.42	0.02	0.43	0.38	0.47	0.02	0.0277
Male	M	2001	2001	326	88320720	0.37	0.33	0.41	0.02	0.39	0.35	0.43	0.02	0.0272
Male	M	2002	2002	313	89280325	0.35	0.31	0.39	0.02	0.36	0.32	0.4	0.02	0.0261
Male	M	2003	2003	325	90197132	0.36	0.32	0.4	0.02	0.38	0.34	0.42	0.02	0.0272
Male	M	2004	2004	288	91283860	0.32	0.28	0.35	0.02	0.34	0.3	0.38	0.02	0.0241
Male	M	2005	2005	282	92453545	0.31	0.27	0.34	0.02	0.31	0.27	0.35	0.02	0.0236
Male	M	2006	2006	260	93690917	0.28	0.24	0.31	0.02	0.29	0.25	0.33	0.02	0.0217
Male	M	2007	2007	261	94889947	0.28	0.24	0.31	0.02	0.31	0.27	0.34	0.02	0.0218
Male	M	2008	2008	274	96106934	0.29	0.25	0.32	0.02	0.29	0.26	0.33	0.02	0.0229
Male	M	2009	2009	294	97272830	0.3	0.27	0.34	0.02	0.31	0.27	0.35	0.02	0.0246
Male	M	2010	2010	245	98174557	0.25	0.22	0.28	0.02	0.24	0.21	0.27	0.02	0.0205
Male	M	2011	2011	253	99588456	0.25	0.22	0.29	0.02	0.23	0.2	0.26	0.01	0.0211
Male	M	2012	2012	248	100737208	0.25	0.22	0.28	0.02	0.22	0.19	0.25	0.01	0.0207
Male	M	2013	2013	284	101912532	0.28	0.25	0.31	0.02	0.3	0.26	0.33	0.02	0.0237
Male	M	2014	2014	267	103227661	0.26	0.23	0.29	0.02	0.26	0.23	0.29	0.02	0.0223
Male	M	2015	2015	261	104606455	0.25	0.22	0.28	0.02	0.25	0.22	0.29	0.02	0.0218
Male	M	2016	2016	250	105650504	0.24	0.21	0.27	0.01	0.23	0.2	0.26	0.01	0.0209
Male	M	2017	2017	315	107089305	0.29	0.26	0.33	0.02	0.28	0.25	0.32	0.02	0.0263
Male	M	2018	2018	340	108045192	0.31	0.28	0.35	0.02	0.31	0.28	0.34	0.02	0.0284
Male	M	2019	2019	302	108896735	0.28	0.25	0.31	0.02	0.26	0.23	0.29	0.02	0.0252
Male	M	2020	2020	269	109725881	0.25	0.22	0.27	0.01	0.23	0.2	0.26	0.01	0.0225
Male	M	2021	2021	284	109381533	0.26	0.23	0.29	0.02	0.26	0.23	0.29	0.02	0.1685
Male	M	2022	2022	323	110078642	0.29	0.26	0.33	0.02	0.26	0.23	0.29	0.01	0.1917
Male	M	2023	2023	324	110712685	0.29	0.26	0.32	0.02	0.27	0.24	0.3	0.02	0.1923
