# Supplementary material for: Meningitis Mortality in U.S. Adults Aged ≥25 Years: Demographic and Geographic Insights from the CDC WONDER Database (1999–2024)
Source: Pathogens. 2026 Mar 19;15(3):331. doi: 10.3390/pathogens15030331 (PMC13029061; doi:10.3390/pathogens15030331)
Supplement: Supplementary file 1 [file pathogens-15-00331-s001.zip › Table/Urban Rural.xlsx]

## Sheet: Sheet1
Variable	Year	Deaths	Population	Age Adjusted Rate	Age Adjusted Rate Lower 95% Confidence Interval	Age Adjusted Rate Upper 95% Confidence Interval	Age Adjusted Rate Standard Error
Non-metropolitan	1999	610	151245342	0.43	0.4	0.46	0.02
Non-metropolitan	2000	555	152658699	0.37	0.34	0.4	0.02
Non-metropolitan	2001	517	154896258	0.35	0.32	0.38	0.02
Non-metropolitan	2002	520	156659051	0.33	0.3	0.36	0.01
Non-metropolitan	2003	525	158367715	0.32	0.29	0.35	0.01
Non-metropolitan	2004	468	160272097	0.3	0.27	0.33	0.01
Non-metropolitan	2005	455	162371826	0.27	0.24	0.29	0.01
Non-metropolitan	2006	432	164523389	0.29	0.26	0.32	0.01
Non-metropolitan	2007	436	166650886	0.28	0.25	0.31	0.01
Non-metropolitan	2008	425	168826027	0.24	0.22	0.27	0.01
Non-metropolitan	2009	444	170965574	0.25	0.23	0.27	0.01
Non-metropolitan	2010	405	172591105	0.24	0.21	0.26	0.01
Non-metropolitan	2011	413	175204532	0.22	0.19	0.24	0.01
Non-metropolitan	2012	365	177423676	0.21	0.19	0.23	0.01
Non-metropolitan	2013	383	179634449	0.2	0.18	0.22	0.01
Non-metropolitan	2014	382	182304016	0.17	0.15	0.19	0.01
Non-metropolitan	2015	360	184959306	0.18	0.17	0.2	0.01
Non-metropolitan	2016	403	186963190	0.19	0.17	0.21	0.01
Non-metropolitan	2017	473	189675062	0.24	0.21	0.26	0.01
Non-metropolitan	2018	484	191415024	0.23	0.2	0.25	0.01
Non-metropolitan	2019	422	193006488	0.19	0.17	0.21	0.01
Non-metropolitan	2020	427	194600110	0.22	0.2	0.24	0.01
Metropolitan	1999	103	29163427	0.33	0.27	0.4	0.03
Metropolitan	2000	91	29325941	0.28	0.23	0.35	0.03
Metropolitan	2001	102	29408870	0.3	0.24	0.35	0.03
Metropolitan	2002	94	29548977	0.3	0.25	0.37	0.03
Metropolitan	2003	101	29722714	0.32	0.26	0.39	0.03
Metropolitan	2004	79	29933287	0.27	0.21	0.33	0.03
Metropolitan	2005	85	30179558	0.26	0.2	0.32	0.03
Metropolitan	2006	97	30495970	0.31	0.25	0.38	0.03
Metropolitan	2007	82	30752891	0.22	0.17	0.27	0.02
Metropolitan	2008	87	30969063	0.26	0.21	0.33	0.03
Metropolitan	2009	94	31141442	0.27	0.21	0.33	0.03
Metropolitan	2010	82	31300878	0.25	0.2	0.31	0.03
Metropolitan	2011	86	31388404	0.25	0.2	0.31	0.03
Metropolitan	2012	83	31402361	0.22	0.18	0.28	0.03
Metropolitan	2013	106	31450865	0.27	0.22	0.32	0.03
Metropolitan	2014	89	31505264	0.26	0.2	0.32	0.03
Metropolitan	2015	97	31594511	0.26	0.21	0.32	0.03
Metropolitan	2016	85	31678227	0.23	0.18	0.29	0.03
Metropolitan	2017	100	31772269	0.27	0.22	0.33	0.03
Metropolitan	2018	110	31896166	0.28	0.23	0.34	0.03
Metropolitan	2019	117	31974679	0.28	0.23	0.33	0.03
Metropolitan	2020	96	32028405	0.23	0.18	0.29	0.03
